# Supplementary material for: Structural and biochemical characterization of the mitomycin C repair exonuclease MrfB
Source: Nucleic Acids Res. 2024 Apr 25;52(11):6347–59. doi: 10.1093/nar/gkae308 (PMC11194089; doi:10.1093/nar/gkae308)
Supplement: gkae308_Supplemental_Files [file gkae308_supplemental_files.zip]

Archive with 2 entries (2 files):
- Movie1.mov
- MrfB_supplemental_revised_LAS_jk.pdf
